# Supplementary material for: Healthcare inequities and healthcare providers: we are part of the problem
Source: Int J Equity Health. 2025 Apr 7;24:97. doi: 10.1186/s12939-025-02464-9 (PMC11978196; doi:10.1186/s12939-025-02464-9)
Supplement: Supplementary file 1 — Supplementary Material 1: WHO Global Health Expenditure Data Health Expenditures 2022 Developed Countries [file 12939_2025_2464_MOESM1_ESM.xlsx]

## Sheet: Table
World Health Organization Health Expenditure Data: Health Expenditures of Developed Countries in 2022
Countries	Indicators		2022
			Value
Australia	Current health expenditure by financing schemes	in current US$ per capita	6731
Austria	Current health expenditure by financing schemes	in current US$ per capita	5851.96
Belgium	Current health expenditure by financing schemes	in current US$ per capita	5404.62
Canada	Current health expenditure by financing schemes	in current US$ per capita	6255.03
France	Current health expenditure by financing schemes	in current US$ per capita	4865.18
Germany	Current health expenditure by financing schemes	in current US$ per capita	6182.34
Japan	Current health expenditure by financing schemes	in current US$ per capita	3889.36
Netherlands (Kingdom of the)	Current health expenditure by financing schemes	in current US$ per capita	5796.03
Norway	Current health expenditure by financing schemes	in current US$ per capita	8692.58
Poland	Current health expenditure by financing schemes	in current US$ per capita	1193.13
Spain	Current health expenditure by financing schemes	in current US$ per capita	2910.84
Switzerland	Current health expenditure by financing schemes	in current US$ per capita	10963.4
United Kingdom of Great Britain and Northern Ireland	Current health expenditure by financing schemes	in current US$ per capita	5035.62
United States of America	Current health expenditure by financing schemes	in current US$ per capita	12434.4
		Total expenditures of all developed countries	86205.5
		Average cost of expenditures of all developed countries	5747.04
